# Supplementary material for: Literature-derived serum miRNA signatures associated with cognitive decline in Alzheimer’s disease: integrated analysis and machine learning-based diagnostic modeling
Source: Alzheimers Res Ther. 2026 Apr 20;18:135. doi: 10.1186/s13195-026-02048-x (PMC13227807; doi:10.1186/s13195-026-02048-x)
Supplement: Supplementary file 5 — Supplementary Material 5. [file 13195_2026_2048_MOESM5_ESM.csv]

miRNA	n_age_p	r_age_partial	p_age_partial	n_sex_p	r_sex_partial	p_sex_partial	n_apoe_p	r_apoe_partial	p_apoe_partial	q_age_partial	q_sex_partial	q_apoe_partial
hsa-miR-128-1-5p	1309	-0.13284344200924955	1.286333950911711e-06	1309	0.07113955118434892	0.009982681678359029	1309	-0.06461077507993561	0.01933867401570266	8.232537285834952e-06	0.04409632727427256	0.20627918950082838
hsa-miR-128-2-5p	1309	0.3284094756455951	0.0	1309	0.08175013496340953	0.0030453391399114516	1309	-0.008979242670793548	0.7456456079180926	0.0	0.04409632727427256	0.9731481174101544
hsa-miR-128-3p	1309	0.056101585879260646	0.04237132670501076	1309	-0.06092506553309106	0.02745402769281524	1309	0.01010746517613211	0.7150004498944227	0.04675456739863256	0.055916573192970484	0.9731481174101544
hsa-miR-138-1-3p	1309	0.10480814365233627	0.0001405834553436236	1309	-0.05426834705257451	0.04960836637003019	1309	0.05520581164003819	0.045787830647726846	0.00044988712764748584	0.0755937011352841	0.29915100143193174
hsa-miR-138-2-3p	1309	0.08028153806232928	0.0036195580047568843	1309	-0.05773133556846368	0.036706267959504046	1309	0.010473580123375108	0.7051508706129306	0.006813285656012959	0.06525558748356275	0.9731481174101544
hsa-miR-138-5p	1309	0.060518307017643054	0.028507905284784307	1309	-0.06659451680545699	0.015906022593972224	1309	0.04594079427913077	0.09664209436449944	0.033822580051356174	0.04409632727427256	0.5154245032773304
hsa-miR-142-5p	1309	0.07087776723139586	0.010261227552487373	1309	-0.060488168447131854	0.028587357058514007	1309	0.011336431665820901	0.6821342766829295	0.01368163673664983	0.055916573192970484	0.9731481174101544
hsa-miR-24-3p	1309	-0.1620834991530157	2.961967116021924e-09	1309	-0.013055365238969779	0.6371677483483176	1309	-0.006834379154587885	0.804988530100881	3.159431590423386e-08	0.6577215466821342	0.9731481174101544
hsa-miR-28-3p	1309	0.1056268352601306	0.00012443875264822601	1309	-0.0600714101401369	0.02970567950876557	1309	0.0150310327673537	0.5870925141881715	0.00044988712764748584	0.055916573192970484	0.9731481174101544
hsa-miR-9-3p	1309	0.0774684206091188	0.005001061057583467	1309	-0.07033867099750374	0.010856676369730867	1309	-0.002545312373450039	0.9267384353077364	0.008001697692133547	0.04409632727427256	0.9731481174101544
hsa-miR-9-5p	1309	0.07453194860201227	0.006934778766691352	1309	-0.06805145566587839	0.013737454559929141	1309	0.00832230988888235	0.7636798312564157	0.010086950933369239	0.04409632727427256	0.9731481174101544
hsa-miR-98-5p	1309	0.08253554028288229	0.0027735047056371975	1309	-0.0519350811834209	0.06028834747324341	1309	0.007017639120934529	0.7998687738308035	0.006474393298739349	0.08387943996277344	0.9731481174101544
hsa-miR-133b	1309	0.15215196188065078	2.6791793672487074e-08	1309	0.015269840143082372	0.5811648779661653	1309	0.029954959413550582	0.27898500866200937	2.143343493798966e-07	0.6199092031639097	0.9731481174101544
hsa-miR-137	1309	0.05859446114621204	0.03397609451277317	1309	-0.07156218918667603	0.009547146853525312	1309	-0.0009317753937325214	0.9731481174101544	0.03882982230031219	0.04409632727427256	0.9731481174101544
hsa-miR-148a-3p	1309	0.07381221137665465	0.007500974900902291	1309	-0.06620397165570811	0.01653612272785221	1309	0.007014857610116353	0.7999464177477948	0.010436138992559709	0.04409632727427256	0.9731481174101544
hsa-miR-193a-3p	1309	0.060506957818600854	0.028537801918331773	1309	-0.06873049591579132	0.012818962606439888	1309	-0.005027746840720062	0.855874231685283	0.033822580051356174	0.04409632727427256	0.9731481174101544
hsa-miR-202-3p	1309	0.08235916905960636	0.0028325470681984655	1309	-0.05270197778779689	0.05658574969475283	1309	0.019539297953110858	0.48019579080147956	0.006474393298739349	0.08230654501054957	0.9731481174101544
hsa-miR-202-5p	1309	0.08056057457692233	0.003503423360628144	1309	-0.048389499411776754	0.08009926861680539	1309	0.006152671755933363	0.8241051495434375	0.006813285656012959	0.10679902482240718	0.9731481174101544
hsa-miR-211-3p	1309	0.19381547207741184	9.547918011776346e-13	1309	0.021768403329234666	0.4315364101176491	1309	-0.01715146388492817	0.5354658006227346	1.5276668818842154e-11	0.4761781077160266	0.9731481174101544
hsa-miR-211-5p	1309	0.1082885660972823	8.31824850329177e-05	1309	-0.030715226568548564	0.2669539160003256	1309	0.090442256951537	0.0010356741850059414	0.00044363992017556103	0.34170101248041673	0.033141573920190126
hsa-miR-222-3p	1309	0.0776215458054549	0.004915079374053999	1309	-0.06900557143024874	0.012462596767934375	1309	-0.00171183078775749	0.9506905615202799	0.008001697692133547	0.04409632727427256	0.9731481174101544
hsa-miR-222-5p	1309	0.1059891470624627	0.00011786542050717941	1309	-0.029586734772364686	0.2849423895943515	1309	-0.014480098438740702	0.6008731627971968	0.00044988712764748584	0.3506983256545864	0.9731481174101544
hsa-miR-223-3p	1309	0.024262111641740344	0.38063786336578276	1309	-0.010423882140469324	0.7064850486855949	1309	-0.018757749993837385	0.4979372543713956	0.3929165041195177	0.7064850486855949	0.9731481174101544
hsa-miR-223-5p	1309	0.09151014784408641	0.0009010992424449693	1309	-0.05515366494451995	0.04599365460972571	1309	0.008738673468026634	0.7522342170316514	0.002621379614385365	0.07358984737556114	0.9731481174101544
hsa-miR-26b-3p	1309	0.08932125094369044	0.001196722112859927	1309	-0.028412386014470502	0.3045119010662716	1309	0.05496561887757884	0.04674234397373933	0.003191258967626472	0.36090299385632185	0.29915100143193174
hsa-miR-26b-5p	1309	0.08104389686740111	0.0033102431069602645	1309	-0.06058447518297475	0.028334137151572847	1309	0.007009748399707176	0.8000890428999994	0.006813285656012959	0.055916573192970484	0.9731481174101544
hsa-miR-27a-3p	1309	0.05327227246767973	0.05395646912739016	1309	-0.0562922246808218	0.04167268662936441	1309	0.003367646869087483	0.9031712991056511	0.057553567069216174	0.0701855774810348	0.9731481174101544
hsa-miR-320a	1309	0.00766686647645694	0.7818015801508307	1309	-0.0737409216707869	0.007559248307174471	1309	-0.004711308718157674	0.8648552915991528	0.7818015801508307	0.04409632727427256	0.9731481174101544
hsa-miR-331-3p	1309	0.06055600204966727	0.02840880021391179	1309	-0.025527269440765166	0.3562846729183986	1309	0.018767581602695114	0.497711931783948	0.033822580051356174	0.4071824833353127	0.9731481174101544
hsa-miR-340-5p	1309	0.07604217146391214	0.005869504654008262	1309	-0.06681949605045681	0.01555268976024271	1309	0.00217651346797747	0.9373298961041903	0.008944007091822113	0.04409632727427256	0.9731481174101544
hsa-miR-342-3p	1309	0.10480784314230397	0.00014058972738983933	1309	-0.06874674834171632	0.012797659850787735	1309	0.07180105338140029	0.009308543912074807	0.00044988712764748584	0.04409632727427256	0.1489367025931969
hsa-miR-511-3p	1309	0.07817924512380445	0.004613086421219492	1309	-0.06372083197766361	0.021077753938281152	1309	-0.008211525336988027	0.7667340554808819	0.008001697692133547	0.051883702001922834	0.9731481174101544
