# Supplementary material for: Literature-derived serum miRNA signatures associated with cognitive decline in Alzheimer’s disease: integrated analysis and machine learning-based diagnostic modeling
Source: Alzheimers Res Ther. 2026 Apr 20;18:135. doi: 10.1186/s13195-026-02048-x (PMC13227807; doi:10.1186/s13195-026-02048-x)
Supplement: Supplementary file 7 — Supplementary Material 7. [file 13195_2026_2048_MOESM7_ESM.csv]

model	algo	AUC	AP	Brier	source	oof_col
K1	logreg_enet	0.6169298889977146	0.8340124953963735	0.24415593000442673	C	K1_logreg_enet
K1	rf	0.5646493089563609	0.8147419813801481	0.3159333401575085	C	K1_rf
K1	svm_linear	0.4891718358907389	0.7763901526471744	0.17358166610512135	C	K1_svm_linear
K1	svm_rbf	0.48646819566873434	0.7740025287864902	0.17169668933897705	C	K1_svm_rbf
K1	xgb	0.5775587659157688	0.8245520209062567	0.24261107481252464	C	K1_xgb
K1+age	logreg_enet	0.8139249374251822	0.9289304412796177	0.178409570594672	C	K1_age_logreg_enet
K1+age	rf	0.8014660871694417	0.9269728709997571	0.24531758793259345	C	K1_age_rf
K1+age	svm_linear	0.784678011753183	0.9173244646274968	0.1426926848665122	C	K1_age_svm_linear
K1+age	svm_rbf	0.748156763521602	0.9167538048024606	0.14684994766604906	C	K1_age_svm_rbf
K1+age	xgb	0.79592447491566	0.9263723164487462	0.17884370174180153	C	K1_age_xgb
K1+age+sex	logreg_enet	0.823879094569594	0.9370296936783169	0.17246021467298941	C	K1_age_sex_logreg_enet
K1+age+sex	rf	0.8097623517248884	0.9321592390545144	0.2392947270268775	C	K1_age_sex_rf
K1+age+sex	svm_linear	0.823571321688976	0.9367622566621918	0.1298978617064625	C	K1_age_sex_svm_linear
K1+age+sex	svm_rbf	0.7633447600391773	0.9215011147797911	0.14656740074248883	C	K1_age_sex_svm_rbf
K1+age+sex	xgb	0.8130917401240615	0.93088351776686	0.17272009853318374	C	K1_age_sex_xgb
K3	logreg_enet	0.7004468658178258	0.8745176563777756	0.21992898701522362	C	K3_logreg_enet
K3	rf	0.6726622864294265	0.8652679600528319	0.28466900589464184	C	K3_rf
K3	svm_linear	0.5127836271629123	0.7958303196386338	0.17082881223781596	C	K3_svm_linear
K3	svm_rbf	0.5733145608880182	0.8306945083348201	0.16958389044448782	C	K3_svm_rbf
K3	xgb	0.6606319376428338	0.8647198692627891	0.2181041055042312	C	K3_xgb
K3+age	logreg_enet	0.8304086407661335	0.9296281909163564	0.16588496840577338	C	K3_age_logreg_enet
K3+age	rf	0.8217399880291654	0.9295831022492167	0.21070810569505086	C	K3_age_rf
K3+age	svm_linear	0.8261491321144847	0.9285905972861861	0.12765903846519502	C	K3_age_svm_linear
K3+age	svm_rbf	0.7905307976928937	0.9291576948232501	0.14121433118249188	C	K3_age_svm_rbf
K3+age	xgb	0.817638616824464	0.9296272307481361	0.1581854356947712	C	K3_age_xgb
K3+age+sex	logreg_enet	0.8383053106975732	0.9344758318215012	0.1616430665494552	C	K3_age_sex_logreg_enet
K3+age+sex	rf	0.838295108281641	0.9377627469185945	0.20699742454054618	C	K3_age_sex_rf
K3+age+sex	svm_linear	0.830333823049298	0.9341370842851335	0.12613310227428207	C	K3_age_sex_svm_linear
K3+age+sex	svm_rbf	0.8105564397649363	0.9361902538164859	0.13542322515901498	C	K3_age_sex_svm_rbf
K3+age+sex	xgb	0.8323300957666775	0.9346781148460643	0.15120895543032425	C	K3_age_sex_xgb
M1	logreg_enet	0.7212835999564697	0.8831463940818164	0.21205879932290408	A	M1_logreg_enet
M1	rf	0.7195117803895963	0.8804370603251961	0.21751531041293273	A	M1_rf
M1	svm_linear	0.572260311241702	0.8185127054628325	0.17128012240338628	A	M1_svm_linear
M1	svm_rbf	0.7128291979540756	0.8762343567114242	0.15542524462402496	A	M1_svm_rbf
M1	xgb	0.7135943791489826	0.8787084499377716	0.17571737966374054	A	M1_xgb
M1+age	logreg_enet	0.8260862172162367	0.9252890410382129	0.16883543888839872	A	M1A_logreg_enet
M1+age	rf	0.8262902655348786	0.9335600552766935	0.15922896909030906	A	M1A_rf
M1+age	svm_linear	0.8004815540319947	0.9193132785872207	0.13351747679504866	A	M1A_svm_linear
M1+age	svm_rbf	0.8177661470236152	0.929501476621557	0.12665593609018394	A	M1A_svm_rbf
M1+age	xgb	0.8296332571552945	0.9350529456107128	0.1330418128349214	A	M1A_xgb
M1+age+sex	logreg_enet	0.8344794047230385	0.9303689865572418	0.16297756890608603	A	M6_logreg_enet
M1+age+sex	rf	0.8346562465991948	0.93853194000519	0.17027781447823034	A	M6_rf
M1+age+sex	svm_linear	0.8153158667972575	0.9271878651669865	0.12883322675183165	A	M6_svm_linear
M1+age+sex	svm_rbf	0.8230629012950267	0.9364105087409701	0.12586279755294863	A	M6_svm_rbf
M1+age+sex	xgb	0.8375027206442486	0.9416664035567003	0.1308409890110254	A	M6_xgb
age	logreg_l2	0.8062272146044185	0.9194914828223728	0.20267047025506266	A	age
age+sex	logreg_l2	0.8158327892044835	0.9300630238564133	0.17637306019222193	A	age_sex
